# Supplementary material for: meso-3,6-Dioxopiperazine-2,5-diacet­amide
Source: Acta Crystallogr Sect E Struct Rep Online. 2011 Oct 29;67(Pt 11):o3041. doi: 10.1107/S1600536811043376 (PMC3247435; doi:10.1107/S1600536811043376)
Supplement: Supplementary file 2 [file e-67-o3041-Isup2.hkl]

# 
# h,k,l, Fc-squared, Fo-squared, sigma(Fo-squared) and status flag 
# 
data_I
_shelx_title ' TREF in P21/c' 
_shelx_refln_list_code          4 
_shelx_F_calc_maximum       66.92 
_exptl_crystal_F_000       240.00 
_reflns_d_resolution_high  0.7703 
 
loop_ 
 _symmetry_equiv_pos_as_xyz 
 'x, y, z' 
 '-x, y+1/2, -z+1/2' 
 '-x, -y, -z' 
 'x, -y-1/2, z-1/2' 
 
_cell_length_a     5.0409 
_cell_length_b     8.3178 
_cell_length_c    12.9000 
_cell_angle_alpha  90.000 
_cell_angle_beta  109.760 
_cell_angle_gamma  90.000 
 
_shelx_F_squared_multiplier     1.000 
 
loop_ 
 _refln_index_h 
 _refln_index_k 
 _refln_index_l 
 _refln_F_squared_calc 
 _refln_F_squared_meas 
 _refln_F_squared_sigma 
 _refln_observed_status 
   1   0   0       52.47       41.06      0.91 o 
   2   0   0      147.13      162.82      1.49 o 
   3   0   0      490.90      467.72      4.59 o 
   4   0   0       58.91       59.91      3.61 o 
   5   0   0       23.41       25.95      3.71 o 
   6   0   0        0.50        1.76      2.03 o 
   1   1   0     2728.73     2885.73     38.19 o 
   2   1   0      333.83      332.60      1.68 o 
   3   1   0        0.68        1.18      0.41 o 
   4   1   0       13.87       12.80      1.17 o 
   5   1   0       26.93       20.57      2.56 o 
   6   1   0       11.63       10.24      4.32 o 
   0   2   0     1568.74     1501.32     19.23 o 
   1   2   0     2728.20     2917.13     47.15 o 
   2   2   0      589.14      579.50      3.36 o 
   3   2   0       24.11       21.03      0.72 o 
   4   2   0        2.04        1.99      0.60 o 
   5   2   0        1.08        0.89      1.86 o 
   6   2   0       20.94       24.84      2.52 o 
   1   3   0       59.02       53.99      0.72 o 
   2   3   0       53.78       50.76      1.05 o 
   3   3   0       21.03       25.28      0.75 o 
   4   3   0        7.81       13.02      1.37 o 
   5   3   0       66.76       70.56      1.80 o 
   0   4   0      149.66      141.94      1.43 o 
   1   4   0     1086.53     1126.21      5.52 o 
   2   4   0       24.96       35.89      0.80 o 
   3   4   0       51.54       49.86      1.06 o 
   4   4   0       31.07       28.65      0.99 o 
   5   4   0       13.69       11.42      1.97 o 
   1   5   0      120.43      124.07      1.11 o 
   2   5   0       85.58       89.40      1.34 o 
   3   5   0        8.67        9.46      0.77 o 
   4   5   0        0.24        0.10      0.52 o 
   5   5   0        0.33       -0.37      0.91 o 
   0   6   0      204.25      199.69      2.52 o 
   1   6   0       31.10       32.00      0.80 o 
   2   6   0       31.98       32.35      1.18 o 
   3   6   0       65.39       57.75      1.31 o 
   4   6   0       10.62       13.05      1.41 o 
   5   6   0        7.56       10.29      1.76 o 
   1   7   0      169.41      169.03      1.86 o 
   2   7   0       91.15       86.37      1.37 o 
   3   7   0       61.98       56.93      1.49 o 
   4   7   0        0.95        2.08      1.21 o 
   0   8   0       22.65       29.43      2.41 o 
   1   8   0        0.34        1.08      0.68 o 
   2   8   0       26.43       27.86      1.00 o 
   3   8   0        4.54        5.37      0.89 o 
   4   8   0       12.28       13.11      2.11 o 
   1   9   0        0.22        1.15      0.67 o 
   2   9   0        0.09        0.47      0.71 o 
   3   9   0        0.61        0.09      1.50 o 
   0  10   0       21.66       29.01      1.71 o 
   1  10   0        2.42        2.50      1.24 o 
   2  10   0        0.71        0.83      1.05 o 
  -6   1   1        0.04        0.16      0.75 o 
  -5   1   1        8.81        7.16      1.69 o 
  -4   1   1       44.42       47.03      0.89 o 
  -3   1   1       12.12       14.29      0.71 o 
  -2   1   1      563.42      520.82      3.03 o 
  -1   1   1     2987.73     3068.26     17.41 o 
   1   1   1      209.79      176.27      1.33 o 
   2   1   1      805.09      826.84      5.03 o 
   3   1   1      426.18      413.63      3.13 o 
   4   1   1        3.62        3.14      0.68 o 
   5   1   1       10.71       10.78      1.89 o 
  -6   2   1       13.19       11.28      3.74 o 
  -5   2   1       22.16       22.26      2.95 o 
  -4   2   1        7.15        7.71      0.64 o 
  -3   2   1        8.87        6.66      0.73 o 
  -2   2   1        5.62        4.44      0.39 o 
  -1   2   1       44.56       50.67      0.54 o 
   0   2   1     1322.12     1245.11      5.55 o 
   1   2   1       42.83       40.29      0.54 o 
   2   2   1      333.15      344.84      2.61 o 
   3   2   1       55.95       54.24      1.12 o 
   4   2   1       23.57       22.58      0.96 o 
   5   2   1       88.81       91.77      3.77 o 
  -6   3   1       23.85       22.06      2.29 o 
  -5   3   1       55.49       54.27      2.22 o 
  -4   3   1       12.20       11.30      0.80 o 
  -3   3   1       22.14       23.26      0.75 o 
  -2   3   1     1281.68     1334.88      7.11 o 
  -1   3   1       62.15       72.47      0.60 o 
   0   3   1        4.76        1.64      0.34 o 
   1   3   1      180.19      199.69      1.22 o 
   2   3   1       27.16       27.75      0.97 o 
   3   3   1      117.92      116.00      1.55 o 
   4   3   1       69.44       69.22      1.65 o 
   5   3   1        2.07        2.75      1.29 o 
  -5   4   1       17.20       21.29      1.47 o 
  -4   4   1       23.26       25.66      1.18 o 
  -3   4   1      370.27      364.35      2.22 o 
  -2   4   1       79.25       78.54      0.82 o 
  -1   4   1      968.94     1018.30      4.79 o 
   0   4   1        0.00        0.23      0.27 o 
   1   4   1        8.05        7.65      0.59 o 
   2   4   1       32.13       29.36      0.89 o 
   3   4   1       14.16       14.71      0.88 o 
   4   4   1       13.45       13.44      1.07 o 
   5   4   1        0.02       -0.26      0.73 o 
  -5   5   1        0.05        0.95      1.53 o 
  -4   5   1        1.30        1.04      0.51 o 
  -3   5   1       11.44       10.82      0.45 o 
  -2   5   1       37.07       32.68      0.71 o 
  -1   5   1       14.46       20.13      0.58 o 
   0   5   1      100.35      104.01      1.14 o 
   1   5   1       66.86       71.14      1.05 o 
   2   5   1       21.25       20.54      0.64 o 
   3   5   1       64.94       69.55      1.30 o 
   4   5   1        2.42        4.10      0.84 o 
   5   5   1       18.22       17.26      1.42 o 
  -5   6   1        2.69        4.09      1.95 o 
  -4   6   1       35.28       35.92      1.06 o 
  -3   6   1        0.04       -0.15      0.39 o 
  -2   6   1       48.60       44.83      0.88 o 
  -1   6   1       14.65       15.05      0.55 o 
   0   6   1        1.02        1.16      0.40 o 
   1   6   1      148.61      149.71      1.51 o 
   2   6   1       14.57       11.43      0.64 o 
   3   6   1       55.83       55.16      1.43 o 
   4   6   1        6.35        3.56      1.08 o 
  -4   7   1        0.05        0.83      1.84 o 
  -3   7   1        6.54        4.78      1.27 o 
  -2   7   1       13.05       14.91      0.75 o 
  -1   7   1       16.13       19.34      0.78 o 
   0   7   1      171.54      177.42      1.87 o 
   1   7   1       13.50       16.85      0.73 o 
   2   7   1       16.03       15.67      1.04 o 
   3   7   1       14.67       12.92      1.05 o 
   4   7   1        6.75        3.75      0.92 o 
  -4   8   1        4.35        5.33      2.54 o 
  -3   8   1        3.18        3.11      1.17 o 
  -2   8   1       58.84       59.11      1.18 o 
  -1   8   1       52.36       48.46      1.44 o 
   0   8   1       12.23       12.33      0.89 o 
   1   8   1       96.53       94.67      1.41 o 
   2   8   1       73.67       71.34      1.42 o 
   3   8   1        0.86        1.20      0.60 o 
  -3   9   1        0.84        1.68      1.26 o 
  -2   9   1       18.60       19.46      1.25 o 
  -1   9   1       34.53       36.10      1.45 o 
   0   9   1       20.35       23.44      1.18 o 
   1   9   1        1.10        1.04      0.78 o 
   2   9   1       18.23       18.75      1.80 o 
   3   9   1       28.65       28.29      8.33 o 
  -2  10   1        1.32        0.37      0.92 o 
  -1  10   1        4.95        3.71      1.14 o 
   0  10   1        4.76        2.53      1.18 o 
   1  10   1        4.16        2.90      0.79 o 
   2  10   1        0.26        0.06      1.07 o 
  -6   0   2       17.83       12.40      8.35 o 
  -5   0   2       12.69       14.04      1.31 o 
  -4   0   2        0.41        0.47      0.61 o 
  -3   0   2      241.27      259.33      2.99 o 
  -2   0   2     1393.04     1401.93     11.49 o 
  -1   0   2     1583.78     1754.03     14.53 o 
   0   0   2      213.12      209.13      1.75 o 
   1   0   2     4477.79     4777.86     41.14 o 
   2   0   2      486.68      486.08      4.65 o 
   3   0   2       58.49       56.55      1.26 o 
   4   0   2        0.71        1.01      0.69 o 
   5   0   2        4.15        3.61      1.97 o 
  -6   1   2        0.00        0.59      0.94 o 
  -5   1   2        1.32        1.24      0.47 o 
  -4   1   2       42.10       43.98      0.90 o 
  -3   1   2      166.79      159.98      1.38 o 
  -2   1   2       39.74       40.59      0.93 o 
  -1   1   2       11.61        8.00      0.49 o 
   0   1   2      192.14      181.59      1.27 o 
   1   1   2     1385.78     1381.64      8.98 o 
   2   1   2      118.99      117.73      0.97 o 
   3   1   2       21.29       22.13      0.75 o 
   4   1   2       49.54       45.82      2.06 o 
   5   1   2        8.49        9.07      1.62 o 
  -6   2   2        0.27        1.39      1.23 o 
  -5   2   2       13.84       11.95      1.28 o 
  -4   2   2       12.13       12.84      0.65 o 
  -3   2   2       10.22       10.38      0.72 o 
  -2   2   2       76.02       72.63      0.96 o 
  -1   2   2      139.58      141.27      1.36 o 
   0   2   2     1643.17     1696.50     16.28 o 
   1   2   2     1868.71     1912.31     35.92 o 
   2   2   2       46.04       45.93      0.84 o 
   3   2   2        8.73        9.42      0.73 o 
   4   2   2       22.50       19.39      0.99 o 
   5   2   2        2.26        3.08      1.29 o 
  -6   3   2        5.98        6.41      1.53 o 
  -5   3   2        0.79        0.68      0.86 o 
  -4   3   2       47.97       49.19      1.13 o 
  -3   3   2       46.94       42.91      1.05 o 
  -2   3   2       55.11       52.43      0.58 o 
  -1   3   2      642.92      652.78      5.20 o 
   0   3   2      316.31      307.96      1.91 o 
   1   3   2        1.21        1.08      0.32 o 
   2   3   2       90.67       96.92      1.30 o 
   3   3   2       78.12       73.71      2.40 o 
   4   3   2       16.26       15.02      1.45 o 
   5   3   2        4.49        2.32      1.15 o 
  -5   4   2       50.18       54.22      1.80 o 
  -4   4   2       19.12       17.96      1.19 o 
  -3   4   2        8.79        7.48      0.39 o 
  -2   4   2      232.04      262.38      1.74 o 
  -1   4   2       13.42        8.17      0.48 o 
   0   4   2       90.95       91.45      0.90 o 
   1   4   2       66.99       68.13      0.78 o 
   2   4   2      161.90      164.11      3.78 o 
   3   4   2        0.04        1.42      0.90 o 
   4   4   2        3.82        2.49      0.81 o 
   5   4   2        2.13        1.57      0.95 o 
  -5   5   2       14.13       15.06      1.11 o 
  -4   5   2       16.25       16.90      1.07 o 
  -3   5   2       47.48       47.09      0.70 o 
  -2   5   2      195.73      198.49      1.42 o 
  -1   5   2       16.80       20.02      0.60 o 
   0   5   2      547.31      583.06      3.27 o 
   1   5   2        2.48        3.19      0.41 o 
   2   5   2        0.57        0.87      0.54 o 
   3   5   2       14.23       10.39      1.05 o 
   4   5   2        1.24        1.77      1.02 o 
   5   5   2       19.75       19.36      1.91 o 
  -5   6   2        9.21       10.74      2.03 o 
  -4   6   2        8.29        6.46      1.63 o 
  -3   6   2       13.36       13.23      0.51 o 
  -2   6   2        1.48        1.09      0.33 o 
  -1   6   2       21.65       21.92      0.81 o 
   0   6   2        0.16       -0.43      0.43 o 
   1   6   2        0.85        0.71      0.40 o 
   2   6   2       62.01       59.33      1.07 o 
   3   6   2        8.15        8.44      0.82 o 
   4   6   2       14.72       16.68      1.88 o 
  -4   7   2        9.61        9.28      2.40 o 
  -3   7   2        0.45        0.73      0.45 o 
  -2   7   2      103.35       97.41      1.05 o 
  -1   7   2        4.43        2.77      0.64 o 
   0   7   2       61.97       70.15      1.14 o 
   1   7   2       16.33       20.36      0.85 o 
   2   7   2       22.96       21.08      1.20 o 
   3   7   2        6.53        5.53      0.86 o 
   4   7   2        6.39        5.60      1.92 o 
  -4   8   2       27.06       31.45      2.11 o 
  -3   8   2       17.76       13.11      4.04 o 
  -2   8   2        0.23        1.20      0.53 o 
  -1   8   2        0.07        0.17      0.56 o 
   0   8   2        1.02        1.15      0.70 o 
   1   8   2        0.18        0.44      0.58 o 
   2   8   2        6.87        8.05      0.96 o 
   3   8   2       44.84       47.21      1.37 o 
  -3   9   2        0.90        2.05      1.56 o 
  -2   9   2        1.24        1.67      0.90 o 
  -1   9   2        6.62        9.56      1.08 o 
   0   9   2        1.71        1.26      0.68 o 
   1   9   2        3.28        3.50      0.65 o 
   2   9   2        0.83        0.69      0.79 o 
   3   9   2        4.30        1.74      1.91 o 
  -2  10   2        2.07        0.58      1.16 o 
  -1  10   2        0.40        0.86      1.59 o 
   0  10   2        3.94        0.92      0.68 o 
   1  10   2        2.03        3.66      1.09 o 
  -6   1   3        3.22        1.39      0.87 o 
  -5   1   3       42.32       43.61      1.11 o 
  -4   1   3      100.87      106.19      1.18 o 
  -3   1   3       28.43       28.59      0.69 o 
  -2   1   3      300.01      313.36      2.05 o 
  -1   1   3      693.52      628.33      3.43 o 
   0   1   3        3.19        0.98      0.36 o 
   1   1   3     1320.15     1280.16      7.64 o 
   2   1   3       11.17       11.36      0.62 o 
   3   1   3       81.56       78.06      0.86 o 
   4   1   3       12.29        9.16      1.01 o 
   5   1   3        0.13       -0.35      1.82 o 
  -6   2   3        0.07        0.45      0.68 o 
  -5   2   3        3.81        3.54      0.56 o 
  -4   2   3      127.12      123.61      1.30 o 
  -3   2   3       18.03       16.34      0.93 o 
  -2   2   3      336.57      353.55      1.94 o 
  -1   2   3       48.29       56.86      1.18 o 
   0   2   3       43.22       38.78      0.81 o 
   1   2   3        0.75        1.44      0.47 o 
   2   2   3       26.96       29.95      0.92 o 
   3   2   3       39.64       44.27      1.43 o 
   4   2   3        2.97        2.06      0.74 o 
   5   2   3        1.52        1.06      0.88 o 
  -6   3   3        1.22        0.89      0.78 o 
  -5   3   3      102.89      105.91      1.77 o 
  -4   3   3        9.21        9.19      1.26 o 
  -3   3   3       45.25       41.79      0.83 o 
  -2   3   3       94.75       99.12      1.39 o 
  -1   3   3       15.53       16.95      0.32 o 
   0   3   3       60.04       68.75      1.04 o 
   1   3   3      181.74      188.97      1.47 o 
   2   3   3      216.21      229.34      2.32 o 
   3   3   3        1.07       -0.38      0.81 o 
   4   3   3       38.97       39.15      1.44 o 
   5   3   3        0.45        0.74      0.80 o 
  -6   4   3       13.03        9.47      8.00 o 
  -5   4   3       25.65       28.29      1.08 o 
  -4   4   3      149.62      145.52      2.01 o 
  -3   4   3        5.61        4.40      0.62 o 
  -2   4   3       77.68       72.25      1.58 o 
  -1   4   3      329.14      341.39      1.84 o 
   0   4   3      105.36      118.01      0.98 o 
   1   4   3      211.54      214.40      1.57 o 
   2   4   3       72.99       69.82      1.23 o 
   3   4   3        0.35        0.22      0.61 o 
   4   4   3        0.92        0.45      1.04 o 
   5   4   3        1.22        0.00      0.90 o 
  -5   5   3       11.40       13.41      1.96 o 
  -4   5   3        1.47        1.15      0.43 o 
  -3   5   3      121.08      114.29      2.11 o 
  -2   5   3        0.45        1.16      0.58 o 
  -1   5   3        1.23        1.32      0.24 o 
   0   5   3      250.70      245.58      1.57 o 
   1   5   3        3.77        3.75      0.52 o 
   2   5   3        0.56        1.90      0.65 o 
   3   5   3        7.89        8.74      1.02 o 
   4   5   3       52.60       49.78      1.72 o 
  -5   6   3        3.69        4.08      1.96 o 
  -4   6   3       26.33       23.33      4.22 o 
  -3   6   3      104.06      101.44      1.54 o 
  -2   6   3       44.08       45.14      1.60 o 
  -1   6   3        8.29       10.39      0.80 o 
   0   6   3      179.65      181.94      1.47 o 
   1   6   3      107.79      102.71      1.33 o 
   2   6   3        7.25        8.54      0.82 o 
   3   6   3       21.83       19.44      1.08 o 
   4   6   3        2.29        2.46      1.08 o 
  -4   7   3        5.14        7.84      2.50 o 
  -3   7   3        0.12        0.01      0.70 o 
  -2   7   3      152.59      141.07      2.50 o 
  -1   7   3       49.83       53.40      1.14 o 
   0   7   3       13.87       14.65      0.74 o 
   1   7   3        3.88        3.80      0.54 o 
   2   7   3       11.31       12.49      1.03 o 
   3   7   3        6.65        4.77      1.06 o 
   4   7   3        0.56        0.04      0.79 o 
  -4   8   3       38.81       42.87      2.93 o 
  -3   8   3        2.03        0.74      1.07 o 
  -2   8   3        2.10        2.99      0.45 o 
  -1   8   3      101.84       97.57      1.30 o 
   0   8   3       25.05       23.41      0.86 o 
   1   8   3        5.95        6.80      0.98 o 
   2   8   3        0.42        0.62      0.61 o 
   3   8   3        1.82        0.97      0.94 o 
  -3   9   3       10.73       10.84      1.61 o 
  -2   9   3        0.08        0.24      0.71 o 
  -1   9   3       30.80       31.61      1.04 o 
   0   9   3        9.53        6.97      1.12 o 
   1   9   3        0.97        1.04      0.70 o 
   2   9   3        1.77        0.51      0.73 o 
  -2  10   3        5.96        8.37      1.59 o 
  -1  10   3        1.49        0.10      1.34 o 
   0  10   3        9.50        5.80      2.05 o 
   1  10   3        4.58        2.84      1.35 o 
  -6   0   4       14.34        6.49      3.02 o 
  -5   0   4        8.71        9.69      1.08 o 
  -4   0   4       35.63       36.24      1.19 o 
  -3   0   4      430.17      435.81      4.27 o 
  -2   0   4     3304.01     3718.12     31.70 o 
  -1   0   4      138.72      125.01      1.85 o 
   0   0   4     1084.77     1055.00      8.99 o 
   1   0   4     1991.21     2015.97     23.50 o 
   2   0   4       18.64       16.67      1.66 o 
   3   0   4       95.21       98.64      2.75 o 
   4   0   4       12.45       11.72      1.06 o 
   5   0   4        0.41        0.84      1.89 o 
  -6   1   4        0.19        0.38      0.75 o 
  -5   1   4       17.47       15.78      0.87 o 
  -4   1   4       45.18       41.04      0.80 o 
  -3   1   4       49.57       51.33      0.78 o 
  -2   1   4      120.15      112.63      2.44 o 
  -1   1   4     1586.08     1639.66     20.61 o 
   0   1   4       14.25       14.73      0.70 o 
   1   1   4      318.67      324.71      2.27 o 
   2   1   4      181.08      185.05      1.59 o 
   3   1   4       15.56       13.73      0.62 o 
   4   1   4       22.13       23.41      1.27 o 
   5   1   4        0.03        0.85      1.54 o 
  -6   2   4       20.44       20.85      3.75 o 
  -5   2   4        0.05        0.01      0.41 o 
  -4   2   4       12.57       12.94      0.59 o 
  -3   2   4      133.85      130.40      1.36 o 
  -2   2   4        3.58        2.95      0.26 o 
  -1   2   4      132.62      128.56      0.89 o 
   0   2   4      883.10      875.63      5.07 o 
   1   2   4       24.06       21.37      0.79 o 
   2   2   4       22.27       22.29      0.91 o 
   3   2   4       41.14       41.04      1.47 o 
   4   2   4       31.89       37.16      1.51 o 
   5   2   4        0.79        0.18      0.76 o 
  -6   3   4       19.60       23.52      1.53 o 
  -5   3   4       20.99       20.09      1.00 o 
  -4   3   4        5.37        4.75      0.69 o 
  -3   3   4        3.39        1.54      0.39 o 
  -2   3   4      292.88      304.72      3.10 o 
  -1   3   4        3.30        2.35      0.39 o 
   0   3   4        5.87        5.70      0.55 o 
   1   3   4       68.94       61.81      1.61 o 
   2   3   4       62.50       66.85      1.47 o 
   3   3   4       42.80       43.47      1.53 o 
   4   3   4       38.27       38.04      1.40 o 
   5   3   4       11.52        7.24      3.68 o 
  -6   4   4        7.92        8.97      2.82 o 
  -5   4   4       12.98       14.18      1.05 o 
  -4   4   4      247.74      244.87      4.43 o 
  -3   4   4       82.89       79.60      2.02 o 
  -2   4   4        4.74        3.65      0.82 o 
  -1   4   4        0.22        0.38      0.26 o 
   0   4   4        2.53        2.26      0.42 o 
   1   4   4        3.98        2.93      0.46 o 
   2   4   4       49.16       43.09      0.92 o 
   3   4   4        4.85        5.32      0.98 o 
   4   4   4        4.86        6.19      1.12 o 
  -5   5   4        0.65        3.17      1.35 o 
  -4   5   4        7.18        7.55      1.80 o 
  -3   5   4       65.77       65.69      1.88 o 
  -2   5   4      265.67      266.75      2.64 o 
  -1   5   4       67.60       76.52      0.78 o 
   0   5   4        0.67        0.79      0.39 o 
   1   5   4       65.98       68.16      1.04 o 
   2   5   4       16.45       16.14      0.71 o 
   3   5   4       27.65       26.38      1.92 o 
   4   5   4        6.48        6.68      1.26 o 
  -5   6   4       14.86       17.43      2.00 o 
  -4   6   4        0.89        0.42      1.02 o 
  -3   6   4       98.40      100.51      2.11 o 
  -2   6   4        2.43        1.80      0.81 o 
  -1   6   4       20.17       22.44      0.62 o 
   0   6   4       21.17       18.71      0.79 o 
   1   6   4       72.97       64.73      1.04 o 
   2   6   4       25.37       24.15      1.59 o 
   3   6   4        9.84        8.20      1.15 o 
   4   6   4        1.37        1.12      1.07 o 
  -4   7   4        5.65        4.47      3.16 o 
  -3   7   4        2.79        1.94      0.85 o 
  -2   7   4        6.59        5.34      1.02 o 
  -1   7   4      224.13      223.02      1.95 o 
   0   7   4       62.87       55.14      1.04 o 
   1   7   4       43.83       45.79      1.17 o 
   2   7   4        9.12        9.54      0.91 o 
   3   7   4        1.75        1.73      0.83 o 
  -4   8   4        0.71       -2.06      2.06 o 
  -3   8   4       10.23        9.47      1.56 o 
  -2   8   4        8.15        8.40      1.35 o 
  -1   8   4        0.37        0.90      0.49 o 
   0   8   4       27.21       28.43      0.96 o 
   1   8   4        6.29        5.60      0.77 o 
   2   8   4        1.90        1.34      0.76 o 
   3   8   4        0.80        0.45      0.85 o 
  -3   9   4        1.11        1.19      1.23 o 
  -2   9   4        3.35        2.86      1.16 o 
  -1   9   4        0.05       -0.04      0.46 o 
   0   9   4        0.74        0.88      0.63 o 
   1   9   4        4.38        3.88      0.86 o 
   2   9   4       12.97       13.47      3.45 o 
  -2  10   4        3.03        3.77      1.17 o 
  -1  10   4        3.00        1.38      1.02 o 
   0  10   4        1.82        0.32      0.75 o 
   1  10   4        6.87        3.04      2.09 o 
  -6   1   5        5.05        4.41      0.81 o 
  -5   1   5      129.63      125.04      1.56 o 
  -4   1   5       84.02       87.99      1.26 o 
  -3   1   5      376.30      406.72      3.43 o 
  -2   1   5       36.85       30.73      0.55 o 
  -1   1   5     1390.08     1451.67      8.26 o 
   0   1   5      320.52      323.59      2.45 o 
   1   1   5       32.19       27.08      1.00 o 
   2   1   5      408.64      395.96      3.26 o 
   3   1   5        3.74        3.41      0.56 o 
   4   1   5       26.70       23.95      2.21 o 
   5   1   5        0.37       -0.82      1.18 o 
  -6   2   5        0.80        0.63      0.65 o 
  -5   2   5        0.38        0.15      0.48 o 
  -4   2   5      112.07      102.18      1.38 o 
  -3   2   5       11.75       11.36      0.92 o 
  -2   2   5      114.65      118.26      0.96 o 
  -1   2   5        3.06        4.00      0.44 o 
   0   2   5       12.62       12.29      0.57 o 
   1   2   5       51.53       63.17      1.27 o 
   2   2   5      113.49      112.32      1.39 o 
   3   2   5      307.89      304.65      3.21 o 
   4   2   5       34.11       34.94      1.73 o 
   5   2   5        0.03       -0.32      0.96 o 
  -6   3   5       22.97       22.95      1.64 o 
  -5   3   5       30.75       31.06      0.75 o 
  -4   3   5      629.04      640.77      4.62 o 
  -3   3   5       12.76       11.31      0.46 o 
  -2   3   5       35.24       37.74      1.58 o 
  -1   3   5      704.92      717.23      3.84 o 
   0   3   5       40.00       33.78      0.70 o 
   1   3   5      249.18      237.57      1.89 o 
   2   3   5        1.97        2.89      0.53 o 
   3   3   5        0.78        0.16      0.83 o 
   4   3   5        5.11        2.36      1.48 o 
  -6   4   5       29.20       34.00      2.00 o 
  -5   4   5        5.83        5.33      0.74 o 
  -4   4   5        0.22        0.17      0.29 o 
  -3   4   5      595.18      600.20      5.58 o 
  -2   4   5       30.53       31.98      1.12 o 
  -1   4   5        7.85        7.55      0.42 o 
   0   4   5       21.08       23.98      0.70 o 
   1   4   5        5.80        4.79      0.85 o 
   2   4   5       67.96       66.49      1.10 o 
   3   4   5        0.43       -0.45      0.76 o 
   4   4   5        4.53        2.20      1.42 o 
  -5   5   5       14.31       15.97      2.42 o 
  -4   5   5       13.29       11.00      1.98 o 
  -3   5   5        0.18        0.91      0.94 o 
  -2   5   5      396.16      400.38      4.51 o 
  -1   5   5       54.02       52.46      0.71 o 
   0   5   5        9.54       10.31      0.53 o 
   1   5   5        7.25        7.41      0.68 o 
   2   5   5       58.10       61.24      1.12 o 
   3   5   5        0.40        1.10      0.91 o 
   4   5   5        9.85        6.64      3.57 o 
  -5   6   5        1.95        0.57      1.62 o 
  -4   6   5        9.42        9.02      2.80 o 
  -3   6   5       54.07       54.65      1.83 o 
  -2   6   5       20.42       20.37      1.62 o 
  -1   6   5       35.78       38.80      0.83 o 
   0   6   5       72.95       73.82      1.26 o 
   1   6   5      238.03      240.85      2.30 o 
   2   6   5       73.65       68.92      1.29 o 
   3   6   5        7.59        8.14      1.10 o 
   4   6   5        0.63        0.30      0.97 o 
  -4   7   5       10.26       -0.97      1.75 o 
  -3   7   5      100.98      107.78      2.71 o 
  -2   7   5        0.27        0.31      0.97 o 
  -1   7   5        0.09        0.35      0.38 o 
   0   7   5      134.08      130.72      1.43 o 
   1   7   5       14.87       13.93      0.86 o 
   2   7   5       15.91       17.98      1.70 o 
   3   7   5        9.73        8.01      1.18 o 
  -4   8   5        0.28       -0.64      1.91 o 
  -3   8   5        3.87        2.30      1.28 o 
  -2   8   5       34.08       36.12      2.28 o 
  -1   8   5       55.40       48.25      1.17 o 
   0   8   5        9.27        6.92      1.15 o 
   1   8   5       13.81       11.00      1.41 o 
   2   8   5       18.63       18.92      1.52 o 
   3   8   5        8.78        5.19      2.10 o 
  -3   9   5        0.99        2.18      1.44 o 
  -2   9   5       11.84        9.98      1.46 o 
  -1   9   5       40.62       41.55      1.58 o 
   0   9   5       44.85       45.34      1.47 o 
   1   9   5       11.84       11.97      1.59 o 
   2   9   5        4.53        3.42      1.39 o 
  -2  10   5       10.43        6.04      3.27 o 
  -1  10   5       20.09       17.25      6.63 o 
   0  10   5        0.01        0.57      0.83 o 
  -6   0   6       64.31       66.06      2.09 o 
  -5   0   6        0.12        0.26      0.63 o 
  -4   0   6       20.69       21.56      1.23 o 
  -3   0   6      179.75      190.51      2.40 o 
  -2   0   6       77.12       79.20      1.62 o 
  -1   0   6       52.44       62.72      1.30 o 
   0   0   6      445.79      422.63      3.96 o 
   1   0   6      222.41      216.30      3.51 o 
   2   0   6       90.33       92.77      2.44 o 
   3   0   6      272.78      272.40      3.13 o 
   4   0   6        4.04        5.07      1.13 o 
  -6   1   6        3.49        2.80      0.82 o 
  -5   1   6       50.92       53.44      1.23 o 
  -4   1   6        8.53        8.40      0.63 o 
  -3   1   6       13.42       15.71      0.84 o 
  -2   1   6      408.22      422.79      2.89 o 
  -1   1   6      223.48      206.36      1.99 o 
   0   1   6      266.44      276.44      2.35 o 
   1   1   6      457.73      459.14      3.30 o 
   2   1   6      214.97      216.00      2.38 o 
   3   1   6       12.58       12.14      0.76 o 
   4   1   6        0.47        0.96      0.85 o 
  -6   2   6        4.35        3.48      1.02 o 
  -5   2   6       12.44       13.82      1.70 o 
  -4   2   6       33.31       33.67      0.93 o 
  -3   2   6       15.62       15.87      0.75 o 
  -2   2   6       67.21       69.18      0.78 o 
  -1   2   6      777.21      800.90      4.90 o 
   0   2   6      278.26      279.70      2.26 o 
   1   2   6      197.99      193.64      2.06 o 
   2   2   6      610.43      603.36      4.95 o 
   3   2   6        3.94        4.80      0.52 o 
   4   2   6       29.40       31.79      1.42 o 
  -6   3   6        1.31        1.43      1.49 o 
  -5   3   6       42.03       41.94      1.06 o 
  -4   3   6        7.20        7.26      0.59 o 
  -3   3   6        3.78        4.00      0.25 o 
  -2   3   6        5.19        5.97      0.85 o 
  -1   3   6      162.64      169.75      1.33 o 
   0   3   6        0.18        0.63      0.37 o 
   1   3   6      219.64      216.11      2.39 o 
   2   3   6       43.65       42.77      0.95 o 
   3   3   6       43.13       44.24      1.62 o 
   4   3   6        5.70        2.59      1.16 o 
  -6   4   6        3.26        4.60      1.88 o 
  -5   4   6       24.68       27.38      3.50 o 
  -4   4   6       73.26       73.88      2.70 o 
  -3   4   6       37.93       35.86      1.52 o 
  -2   4   6        0.62        0.32      0.60 o 
  -1   4   6       62.36       66.31      1.03 o 
   0   4   6       90.03       94.06      3.58 o 
   1   4   6       33.07       29.11      1.03 o 
   2   4   6       88.28       85.78      1.75 o 
   3   4   6        1.82        1.09      0.91 o 
   4   4   6       22.03       20.16      3.59 o 
  -5   5   6       13.86       15.04      3.18 o 
  -4   5   6       46.90       48.09      3.96 o 
  -3   5   6      232.36      233.87      3.65 o 
  -2   5   6       92.20       90.73      2.64 o 
  -1   5   6       12.12       12.82      0.59 o 
   0   5   6       42.32       44.55      1.07 o 
   1   5   6      354.15      358.03      2.86 o 
   2   5   6       73.00       70.94      1.30 o 
   3   5   6       18.27       19.93      1.64 o 
   4   5   6        0.04        0.21      1.03 o 
  -5   6   6        7.61        1.53      2.83 o 
  -4   6   6       28.27       32.78      2.26 o 
  -3   6   6        2.93        2.67      1.23 o 
  -2   6   6       36.68       38.91      1.72 o 
  -1   6   6       14.64       16.72      1.35 o 
   0   6   6      165.30      168.91      1.49 o 
   1   6   6        0.90        0.92      0.65 o 
   2   6   6        0.19        0.12      0.51 o 
   3   6   6       26.80       28.89      1.55 o 
  -4   7   6        0.27       -0.94      1.23 o 
  -3   7   6        1.36        0.40      0.93 o 
  -2   7   6        1.92        2.54      0.97 o 
  -1   7   6        0.02       -0.11      0.33 o 
   0   7   6        0.36        0.57      0.59 o 
   1   7   6        2.71        3.05      0.79 o 
   2   7   6        6.49        6.36      1.31 o 
   3   7   6        1.58        2.11      1.16 o 
  -4   8   6       15.87       13.85      4.43 o 
  -3   8   6        0.00        0.09      0.95 o 
  -2   8   6        5.51        5.03      1.15 o 
  -1   8   6       39.01       37.34      1.33 o 
   0   8   6        1.12        1.27      0.73 o 
   1   8   6       20.62       22.14      0.98 o 
   2   8   6        2.58        2.67      1.29 o 
  -3   9   6        1.70        3.92      2.12 o 
  -2   9   6        2.59        2.01      1.18 o 
  -1   9   6        3.11        2.63      1.60 o 
   0   9   6        0.23       -0.13      0.52 o 
   1   9   6        0.20       -0.64      0.64 o 
  -1  10   6        3.47        1.03      1.35 o 
  -6   1   7       34.08       34.09      1.84 o 
  -5   1   7       50.41       53.71      1.38 o 
  -4   1   7       16.93       16.69      1.12 o 
  -3   1   7      261.77      271.23      2.31 o 
  -2   1   7       51.09       55.91      1.05 o 
  -1   1   7        1.50        1.05      0.41 o 
   0   1   7     1277.61     1310.97      8.24 o 
   1   1   7       41.26       44.94      1.15 o 
   2   1   7       46.10       43.77      1.53 o 
   3   1   7        0.12        0.25      0.52 o 
   4   1   7        2.72        2.47      1.09 o 
  -6   2   7       15.58       11.17      1.66 o 
  -5   2   7       44.51       43.74      1.52 o 
  -4   2   7       68.10       64.61      1.04 o 
  -3   2   7      119.30      128.25      1.56 o 
  -2   2   7        4.34        3.41      0.37 o 
  -1   2   7      202.43      200.61      1.81 o 
   0   2   7        6.56        5.36      0.73 o 
   1   2   7        1.65        1.62      0.75 o 
   2   2   7       21.68       25.83      1.34 o 
   3   2   7        1.86        1.71      0.58 o 
   4   2   7       15.92       16.48      1.62 o 
  -6   3   7       22.94       27.17      7.68 o 
  -5   3   7       34.80       34.04      1.04 o 
  -4   3   7        0.16        0.30      0.33 o 
  -3   3   7       30.84       35.08      1.44 o 
  -2   3   7      189.21      205.21      1.47 o 
  -1   3   7       65.41       66.35      1.54 o 
   0   3   7       38.99       45.45      1.13 o 
   1   3   7      146.97      143.55      2.15 o 
   2   3   7        7.82        6.01      0.82 o 
   3   3   7       37.87       33.84      1.56 o 
   4   3   7       34.12       32.51      2.54 o 
  -6   4   7       12.19        8.81      3.87 o 
  -5   4   7        8.22        6.01      4.97 o 
  -4   4   7       23.81       23.97      2.08 o 
  -3   4   7       41.73       38.65      1.60 o 
  -2   4   7        0.08        0.97      0.80 o 
  -1   4   7        4.58        4.14      0.42 o 
   0   4   7      136.59      140.71      1.34 o 
   1   4   7        1.98        2.91      0.60 o 
   2   4   7        0.33       -0.28      0.60 o 
   3   4   7       22.04       19.70      2.26 o 
   4   4   7       20.63       26.23      2.08 o 
  -5   5   7        6.20        1.94      2.58 o 
  -4   5   7        2.24        2.88      1.68 o 
  -3   5   7      135.71      138.40      2.95 o 
  -2   5   7       28.81       27.00      1.72 o 
  -1   5   7       32.33       41.76      1.43 o 
   0   5   7       54.69       53.60      1.40 o 
   1   5   7        9.45        8.70      0.77 o 
   2   5   7       36.10       33.36      1.10 o 
   3   5   7        0.41        1.69      1.07 o 
  -5   6   7        0.00        1.99      2.06 o 
  -4   6   7        0.00       -0.78      2.13 o 
  -3   6   7        7.19        5.48      1.62 o 
  -2   6   7       78.03       74.56      2.27 o 
  -1   6   7      240.47      246.64      1.97 o 
   0   6   7       39.87       42.28      1.08 o 
   1   6   7       81.23       83.96      2.11 o 
   2   6   7       14.68       18.32      1.31 o 
   3   6   7        8.89       10.66      3.31 o 
  -4   7   7        0.24        0.53      0.98 o 
  -3   7   7        2.24        2.62      1.26 o 
  -2   7   7       46.83       51.24      2.15 o 
  -1   7   7       20.00       21.17      1.31 o 
   0   7   7       16.87       16.93      0.96 o 
   1   7   7       15.10       16.13      1.11 o 
   2   7   7        9.86        9.85      2.21 o 
  -4   8   7        2.13        0.34      1.19 o 
  -3   8   7        8.41        7.85      1.75 o 
  -2   8   7        0.00       -0.36      1.10 o 
  -1   8   7        3.70        3.04      0.58 o 
   0   8   7        0.36        0.31      0.52 o 
   1   8   7        6.14        6.11      1.20 o 
   2   8   7        0.38        1.37      0.98 o 
  -3   9   7        5.16        6.84      1.35 o 
  -2   9   7       11.79        7.71      2.33 o 
  -1   9   7        1.85        1.11      1.31 o 
   0   9   7        2.11        1.32      0.72 o 
   1   9   7        3.38        2.01      0.99 o 
  -6   0   8        1.58        0.73      1.11 o 
  -5   0   8       52.83       56.85      2.00 o 
  -4   0   8        1.70        2.51      1.67 o 
  -3   0   8       61.81       69.03      1.56 o 
  -2   0   8      180.48      167.25      2.07 o 
  -1   0   8       95.28       97.58      4.31 o 
   0   0   8       16.84       17.58      1.68 o 
   1   0   8       11.90       12.02      1.50 o 
   2   0   8      251.69      243.21      4.36 o 
   3   0   8       52.94       55.85      2.76 o 
   4   0   8       14.64       12.54      2.61 o 
  -6   1   8        3.21        1.53      0.99 o 
  -5   1   8        3.13        3.31      0.90 o 
  -4   1   8        6.41        7.63      0.90 o 
  -3   1   8        4.38        5.37      0.80 o 
  -2   1   8       44.65       42.51      0.88 o 
  -1   1   8      257.07      245.30      2.62 o 
   0   1   8       18.17       18.22      1.08 o 
   1   1   8       70.28       72.80      2.12 o 
   2   1   8        8.65        7.53      1.07 o 
   3   1   8        0.08        0.16      0.51 o 
   4   1   8        0.67        0.23      0.97 o 
  -6   2   8        9.59        8.94      2.12 o 
  -5   2   8        0.65       -0.06      0.59 o 
  -4   2   8       29.20       25.20      1.02 o 
  -3   2   8      269.67      266.64      2.02 o 
  -2   2   8       81.45       75.88      0.96 o 
  -1   2   8       27.85       29.67      0.85 o 
   0   2   8      238.71      230.34      2.65 o 
   1   2   8        3.34        1.95      0.93 o 
   2   2   8       13.31       12.71      1.15 o 
   3   2   8       98.74      100.17      2.08 o 
   4   2   8       10.25       10.76      1.28 o 
  -6   3   8        0.48        0.16      1.35 o 
  -5   3   8        4.07        1.58      0.64 o 
  -4   3   8       40.37       41.65      0.77 o 
  -3   3   8      135.39      118.82      1.39 o 
  -2   3   8       47.24       50.17      0.81 o 
  -1   3   8       25.38       26.16      1.65 o 
   0   3   8       63.15       59.64      1.27 o 
   1   3   8        1.36        1.71      0.86 o 
   2   3   8       62.18       63.41      1.83 o 
   3   3   8       20.88       28.18      1.51 o 
   4   3   8        5.53        3.61      1.62 o 
  -5   4   8        0.07       -0.56      2.34 o 
  -4   4   8        0.22        0.31      0.83 o 
  -3   4   8       56.94       50.77      2.05 o 
  -2   4   8        1.29        0.87      0.38 o 
  -1   4   8       31.45       30.00      0.87 o 
   0   4   8        1.10        0.87      0.62 o 
   1   4   8       45.49       44.08      1.72 o 
   2   4   8        3.67        3.33      0.62 o 
   3   4   8       69.97       76.60      2.23 o 
  -5   5   8       23.58       29.62      2.87 o 
  -4   5   8        2.64        2.84      1.18 o 
  -3   5   8        0.01        0.66      1.16 o 
  -2   5   8      181.34      176.99      2.88 o 
  -1   5   8       46.09       43.94      1.27 o 
   0   5   8        0.50        0.13      0.65 o 
   1   5   8       27.93       29.30      1.44 o 
   2   5   8      106.91      113.76      2.51 o 
   3   5   8        0.02       -0.09      0.81 o 
  -5   6   8        4.99        3.23      3.14 o 
  -4   6   8       11.41       10.29      2.56 o 
  -3   6   8        1.54        1.18      1.09 o 
  -2   6   8       11.63       10.63      2.09 o 
  -1   6   8       15.30       15.82      0.82 o 
   0   6   8       18.00       17.27      1.08 o 
   1   6   8       35.78       37.82      1.30 o 
   2   6   8        1.37        1.03      0.79 o 
   3   6   8        0.03        0.92      1.33 o 
  -4   7   8       15.45       11.67      8.14 o 
  -3   7   8        0.87        0.37      1.17 o 
  -2   7   8       51.55       53.63      2.52 o 
  -1   7   8       10.98       11.44      0.79 o 
   0   7   8        3.16        2.01      0.74 o 
   1   7   8        4.47        4.13      0.90 o 
   2   7   8       25.54       33.79      2.29 o 
  -3   8   8        0.00        0.95      1.06 o 
  -2   8   8        3.55        1.89      1.04 o 
  -1   8   8        7.03        5.19      1.26 o 
   0   8   8       30.19       30.59      1.37 o 
   1   8   8        0.48        1.95      0.88 o 
  -2   9   8        0.82        0.57      1.10 o 
  -1   9   8        1.57       -0.09      1.13 o 
   0   9   8        2.65        3.83      1.80 o 
  -6   1   9        6.96        6.31      1.32 o 
  -5   1   9       38.51       36.63      1.07 o 
  -4   1   9        0.10        1.03      0.67 o 
  -3   1   9      123.00      120.39      1.61 o 
  -2   1   9        9.13        9.84      0.75 o 
  -1   1   9       11.38       12.23      0.97 o 
   0   1   9       37.53       34.66      1.13 o 
   1   1   9       96.16       97.43      2.12 o 
   2   1   9        9.97        7.22      1.42 o 
   3   1   9        0.65        0.47      0.49 o 
  -6   2   9       27.93       24.56     13.46 o 
  -5   2   9        3.56        4.43      1.00 o 
  -4   2   9       31.25       27.05      1.03 o 
  -3   2   9       92.55       74.29      1.16 o 
  -2   2   9        9.67       10.98      0.79 o 
  -1   2   9      192.76      187.02      2.01 o 
   0   2   9        0.02        0.07      0.47 o 
   1   2   9      100.50       88.76      2.33 o 
   2   2   9        1.38        0.42      0.90 o 
   3   2   9       16.08       16.95      1.35 o 
  -6   3   9        7.33        0.00      1.92 o 
  -5   3   9        3.94        0.10      1.10 o 
  -4   3   9       32.26       30.26      1.01 o 
  -3   3   9       92.67       90.30      1.05 o 
  -2   3   9        3.89        2.73      0.57 o 
  -1   3   9       27.27       26.00      1.07 o 
   0   3   9        1.24        2.92      0.74 o 
   1   3   9       64.58       66.63      1.59 o 
   2   3   9        2.97        4.02      1.07 o 
   3   3   9        5.98        5.07      1.21 o 
  -5   4   9       38.94       41.23      2.83 o 
  -4   4   9       20.89       22.46      2.17 o 
  -3   4   9        3.37        3.38      1.36 o 
  -2   4   9       91.56       83.87      1.90 o 
  -1   4   9       31.35       33.87      1.15 o 
   0   4   9      238.13      240.94      2.28 o 
   1   4   9        3.83        4.04      0.83 o 
   2   4   9       13.59       14.50      1.03 o 
   3   4   9        5.59        6.43      1.33 o 
  -5   5   9       27.81       35.89     13.67 o 
  -4   5   9       32.17       35.06      2.09 o 
  -3   5   9        5.24        4.52      1.76 o 
  -2   5   9       10.25       11.27      2.02 o 
  -1   5   9        1.58        1.11      0.71 o 
   0   5   9       20.44       20.19      2.12 o 
   1   5   9       12.27       12.61      1.48 o 
   2   5   9       30.90       34.69      1.35 o 
   3   5   9       19.84       20.38      4.52 o 
  -5   6   9        0.93       -0.62      3.53 o 
  -4   6   9       20.45       22.35      2.97 o 
  -3   6   9        0.58        0.37      1.58 o 
  -2   6   9      200.88      206.17      3.50 o 
  -1   6   9       40.74       37.67      1.19 o 
   0   6   9      111.58      121.86      3.77 o 
   1   6   9       43.92       50.67      1.59 o 
   2   6   9       12.40        8.94      2.30 o 
  -4   7   9        1.71        3.36      1.97 o 
  -3   7   9       33.64       32.16      2.52 o 
  -2   7   9       13.40       12.88      2.37 o 
  -1   7   9        1.15        1.18      0.60 o 
   0   7   9       15.16       14.96      1.86 o 
   1   7   9       15.04       13.72      2.87 o 
   2   7   9       10.41       11.39      1.91 o 
  -3   8   9        0.14        0.00      0.80 o 
  -2   8   9        0.03        1.04      1.30 o 
  -1   8   9       34.24       38.89      2.11 o 
   0   8   9        4.18        4.86      0.90 o 
   1   8   9        0.38       -0.01      0.66 o 
  -1   9   9        1.96        3.76      1.37 o 
  -6   0  10        0.00       -0.18      0.95 o 
  -5   0  10      117.10      115.02      2.92 o 
  -4   0  10       65.70       74.53      2.01 o 
  -3   0  10      177.62      181.01      2.79 o 
  -2   0  10       49.54       44.92      1.66 o 
  -1   0  10      285.35      276.49      3.79 o 
   0   0  10       49.93       54.33      2.68 o 
   1   0  10        7.55        4.69      1.28 o 
   2   0  10       13.59       15.82      1.84 o 
   3   0  10       36.27       34.79      1.91 o 
  -6   1  10       13.61       13.64      2.29 o 
  -5   1  10        1.37        0.95      1.02 o 
  -4   1  10        0.51        0.07      0.50 o 
  -3   1  10        5.75        5.30      0.81 o 
  -2   1  10      411.66      393.00      3.22 o 
  -1   1  10      267.61      258.74      2.45 o 
   0   1  10        2.72        1.57      0.88 o 
   1   1  10       20.32       22.56      1.18 o 
   2   1  10       25.82       27.73      1.46 o 
   3   1  10        0.41        0.30      0.59 o 
  -6   2  10        2.04       -0.02      1.92 o 
  -5   2  10       73.05       76.76      1.53 o 
  -4   2  10      107.16      108.93      2.02 o 
  -3   2  10        2.24        3.17      0.70 o 
  -2   2  10      249.17      243.60      2.29 o 
  -1   2  10        5.08        5.64      0.74 o 
   0   2  10      266.87      261.79      3.25 o 
   1   2  10       31.55       36.55      1.46 o 
   2   2  10        1.21        1.87      1.05 o 
   3   2  10        0.01       -0.34      0.93 o 
  -5   3  10        0.00        0.62      1.20 o 
  -4   3  10       75.50       65.17      1.59 o 
  -3   3  10        7.56        7.41      0.63 o 
  -2   3  10       48.71       46.05      1.16 o 
  -1   3  10       60.55       57.42      1.38 o 
   0   3  10        0.00        1.67      0.80 o 
   1   3  10       81.94       80.31      1.82 o 
   2   3  10        0.80        0.66      0.92 o 
   3   3  10        4.08        6.15      1.40 o 
  -5   4  10       26.77       32.91      2.37 o 
  -4   4  10       56.20       54.82      3.43 o 
  -3   4  10       25.05       23.55      1.92 o 
  -2   4  10        3.68        3.04      0.59 o 
  -1   4  10       17.78       17.12      0.72 o 
   0   4  10       11.96       11.16      1.00 o 
   1   4  10       21.63       20.31      1.61 o 
   2   4  10        0.87        1.25      0.69 o 
   3   4  10        9.47       10.36      1.77 o 
  -5   5  10       21.40       28.65      3.58 o 
  -4   5  10       19.23       19.75      1.96 o 
  -3   5  10      114.32      113.77      4.67 o 
  -2   5  10       20.49       19.22      1.22 o 
  -1   5  10      205.10      200.73      2.70 o 
   0   5  10       72.41       73.10      2.02 o 
   1   5  10       26.38       29.17      1.70 o 
   2   5  10        5.98        7.06      1.49 o 
  -4   6  10       23.98       27.14      2.03 o 
  -3   6  10       59.53       60.14      2.50 o 
  -2   6  10        9.59       10.10      1.93 o 
  -1   6  10        0.30        0.57      0.80 o 
   0   6  10       76.43       78.62      1.87 o 
   1   6  10       15.56       15.60      1.25 o 
   2   6  10        7.75        9.40      1.73 o 
  -4   7  10        9.78       11.18      2.86 o 
  -3   7  10        0.14        1.18      2.06 o 
  -2   7  10       30.27       37.40      2.57 o 
  -1   7  10        6.64        4.52      0.71 o 
   0   7  10       15.32       15.84      2.31 o 
   1   7  10        0.61        0.25      0.72 o 
  -3   8  10        4.74        6.92      2.01 o 
  -2   8  10        8.70       10.63      1.94 o 
  -1   8  10       15.89       17.76      1.86 o 
   0   8  10        1.37        0.37      0.72 o 
  -6   1  11       17.58       14.67      3.70 o 
  -5   1  11       14.49       11.02      4.02 o 
  -4   1  11        0.45        0.48      0.49 o 
  -3   1  11       14.26       14.42      1.62 o 
  -2   1  11      832.94      801.00      5.63 o 
  -1   1  11       16.37       16.84      1.24 o 
   0   1  11       90.76       83.92      1.69 o 
   1   1  11       21.84       25.35      1.56 o 
   2   1  11        7.46        8.50      1.38 o 
   3   1  11       15.32       15.22      1.86 o 
  -5   2  11        0.03       -0.09      0.48 o 
  -4   2  11       32.06       27.38      1.36 o 
  -3   2  11      173.79      167.00      2.06 o 
  -2   2  11       83.91       82.07      1.45 o 
  -1   2  11        9.85       10.78      0.85 o 
   0   2  11       13.68       12.10      1.07 o 
   1   2  11        9.29        8.68      1.30 o 
   2   2  11        1.73        1.35      1.18 o 
   3   2  11        0.34       -0.44      0.97 o 
  -5   3  11        6.00        1.69      2.40 o 
  -4   3  11        8.96       10.30      1.96 o 
  -3   3  11      105.35      101.47      1.38 o 
  -2   3  11        8.86        9.72      1.01 o 
  -1   3  11      211.61      211.47      2.51 o 
   0   3  11        0.20        0.13      0.70 o 
   1   3  11       51.55       52.53      1.83 o 
   2   3  11        0.02       -0.72      1.26 o 
  -5   4  11        0.75       -0.02      1.37 o 
  -4   4  11       33.29       33.82      2.47 o 
  -3   4  11        4.66        3.34      0.77 o 
  -2   4  11        0.39        0.21      0.51 o 
  -1   4  11       37.47       36.14      1.51 o 
   0   4  11       16.91       20.93      1.31 o 
   1   4  11        3.64        3.18      1.37 o 
   2   4  11       22.05       22.03      1.10 o 
  -5   5  11       37.67       48.66      4.15 o 
  -4   5  11       19.51       21.14      2.04 o 
  -3   5  11        1.35        2.03      1.53 o 
  -2   5  11       45.19       47.58      1.40 o 
  -1   5  11       16.81       17.22      0.96 o 
   0   5  11        0.03        0.38      0.68 o 
   1   5  11        3.97        3.40      0.99 o 
   2   5  11        9.42       12.93      2.38 o 
  -4   6  11        7.66       10.86      2.34 o 
  -3   6  11       24.89       28.28      3.10 o 
  -2   6  11       10.50        8.77      1.68 o 
  -1   6  11      158.54      154.08      5.44 o 
   0   6  11        0.11        0.01      0.63 o 
   1   6  11        4.72        4.72      1.21 o 
  -3   7  11        0.27       -0.81      1.47 o 
  -2   7  11        0.84        1.36      1.48 o 
  -1   7  11       22.27       22.54      2.43 o 
   0   7  11       51.83       52.26      1.72 o 
  -2   8  11       21.85       22.92      2.43 o 
  -1   8  11        0.25       -0.54      1.04 o 
  -5   0  12       26.88       19.29      3.17 o 
  -4   0  12       86.77       95.93      2.43 o 
  -3   0  12      185.43      185.14      2.81 o 
  -2   0  12       18.47       17.67      1.54 o 
  -1   0  12      228.40      218.81      6.45 o 
   0   0  12      198.28      182.42      4.54 o 
   1   0  12       27.01       25.67      2.42 o 
   2   0  12       36.01       42.73      2.68 o 
  -5   1  12        0.25        1.42      1.16 o 
  -4   1  12        1.56        2.38      0.76 o 
  -3   1  12        2.50        1.70      0.66 o 
  -2   1  12       10.48       11.49      0.92 o 
  -1   1  12       35.50       37.85      1.40 o 
   0   1  12       13.47       10.73      1.43 o 
   1   1  12       32.88       33.05      1.81 o 
   2   1  12        0.00        0.41      1.04 o 
  -5   2  12        0.64        0.31      0.89 o 
  -4   2  12      177.21      171.81      3.24 o 
  -3   2  12      105.36      113.89      1.89 o 
  -2   2  12        0.78        0.46      0.74 o 
  -1   2  12        0.12        0.14      0.62 o 
   0   2  12        0.80        1.11      0.82 o 
   1   2  12       16.33        7.67      3.48 o 
   2   2  12        2.86        2.32      1.28 o 
  -5   3  12       32.28       40.33      2.39 o 
  -4   3  12        3.48        1.27      1.20 o 
  -3   3  12       77.23       67.32      1.69 o 
  -2   3  12       18.83       20.18      1.32 o 
  -1   3  12        0.39        0.45      0.84 o 
   0   3  12        0.01        1.56      1.03 o 
   1   3  12        0.49        0.92      0.95 o 
   2   3  12        5.49        6.08      1.37 o 
  -5   4  12        0.53       -0.28      1.29 o 
  -4   4  12       40.18       41.09      3.24 o 
  -3   4  12        0.46        0.83      0.52 o 
  -2   4  12       71.63       74.02      1.25 o 
  -1   4  12        3.03        1.73      0.82 o 
   0   4  12        2.67        3.06      1.27 o 
   1   4  12       21.13       20.34      1.85 o 
   2   4  12        0.70        0.65      1.03 o 
  -4   5  12        2.74        2.77      1.43 o 
  -3   5  12       14.94       14.22      1.91 o 
  -2   5  12       14.72       11.04      1.18 o 
  -1   5  12        3.05        4.13      0.80 o 
   0   5  12        7.24        7.56      1.00 o 
   1   5  12        3.20        1.87      1.31 o 
  -4   6  12        0.76        2.76      1.56 o 
  -3   6  12        0.71       -0.68      1.37 o 
  -2   6  12        0.63        0.55      1.12 o 
  -1   6  12       18.70       21.70      1.81 o 
   0   6  12        0.23        0.00      0.56 o 
   1   6  12        0.30        1.34      2.18 o 
  -3   7  12       24.27       26.38      3.52 o 
  -2   7  12        0.00       -0.26      1.13 o 
  -1   7  12        0.68        0.58      1.29 o 
   0   7  12       26.84        2.60      2.75 o 
  -5   1  13       11.77       13.04      2.76 o 
  -4   1  13       33.19       32.80      1.35 o 
  -3   1  13       58.53       55.19      1.67 o 
  -2   1  13       13.12       14.00      1.05 o 
  -1   1  13      251.61      242.17      5.39 o 
   0   1  13        4.72        1.92      0.97 o 
   1   1  13        8.95        3.13      2.22 o 
   2   1  13        9.46       11.16      2.53 o 
  -5   2  13       41.40       51.54      5.05 o 
  -4   2  13        0.25       -0.11      0.65 o 
  -3   2  13        5.78        8.30      1.02 o 
  -2   2  13        0.01       -0.56      0.72 o 
  -1   2  13        0.82       -0.19      0.75 o 
   0   2  13        0.59       -0.40      1.04 o 
   1   2  13        0.50        0.55      1.01 o 
  -5   3  13        0.94        0.26      1.37 o 
  -4   3  13       18.55       13.36      4.93 o 
  -3   3  13        0.02        0.08      0.47 o 
  -2   3  13       68.52       66.19      1.78 o 
  -1   3  13       62.12       59.58      3.04 o 
   0   3  13       10.95        7.23      2.16 o 
   1   3  13        0.20        2.39      1.33 o 
  -4   4  13        8.54        5.95      1.67 o 
  -3   4  13        1.65        1.80      1.44 o 
  -2   4  13       41.69       41.59      1.96 o 
  -1   4  13       12.00       12.59      1.44 o 
   0   4  13       13.22       10.56      1.51 o 
   1   4  13       15.79       22.07      1.58 o 
  -4   5  13       11.86       12.97      2.54 o 
  -3   5  13        2.08        2.02      1.57 o 
  -2   5  13        0.78        0.45      1.74 o 
  -1   5  13        0.31        0.98      0.95 o 
   0   5  13       58.85       65.45      1.64 o 
  -3   6  13       10.97       11.94      1.91 o 
  -2   6  13        3.63        4.63      2.03 o 
  -1   6  13        8.04        7.80      2.50 o 
   0   6  13        8.80        6.14      1.30 o 
  -5   0  14       10.15        7.70      1.61 o 
  -4   0  14        6.96       10.46      2.46 o 
  -3   0  14      190.87      196.05      3.66 o 
  -2   0  14        3.11        3.25      1.91 o 
  -1   0  14      105.54      114.96      3.33 o 
   0   0  14       84.50       92.94      2.90 o 
   1   0  14       31.69       33.41      4.15 o 
  -5   1  14       15.19       17.31      1.38 o 
  -4   1  14       64.39       69.64      1.69 o 
  -3   1  14       13.26       12.78      1.30 o 
  -2   1  14       28.83       30.54      1.30 o 
  -1   1  14       38.33       43.72      2.25 o 
   0   1  14        0.16        0.67      1.20 o 
   1   1  14        1.90       -0.09      0.98 o 
  -5   2  14       11.03        6.33      4.56 o 
  -4   2  14        0.35        0.34      0.87 o 
  -3   2  14        0.53        1.13      0.72 o 
  -2   2  14       37.06       37.78      1.74 o 
  -1   2  14       10.04        9.05      1.21 o 
   0   2  14        6.08        0.23      1.13 o 
   1   2  14        0.02        1.23      1.28 o 
  -4   3  14       11.44        7.78      4.82 o 
  -3   3  14        4.69        2.43      0.97 o 
  -2   3  14        2.75        1.67      0.97 o 
  -1   3  14        4.66        3.75      1.22 o 
   0   3  14        3.05        2.36      1.38 o 
   1   3  14        1.01        2.81      1.35 o 
  -4   4  14        2.40        1.53      1.73 o 
  -3   4  14        0.24        1.19      1.61 o 
  -2   4  14        1.95        1.84      0.82 o 
  -1   4  14        0.19        1.89      1.07 o 
   0   4  14        9.08        5.49      2.22 o 
  -3   5  14        8.41        8.13      1.75 o 
  -2   5  14        6.12        3.25      1.65 o 
  -1   5  14        2.20        1.85      0.93 o 
  -4   1  15       39.10       43.64      1.63 o 
  -3   1  15       64.23       64.10      1.86 o 
  -2   1  15       11.76       11.86      1.32 o 
  -1   1  15       17.51       20.23      4.23 o 
   0   1  15       34.39       34.76      1.87 o 
  -4   2  15       11.78       11.29      3.66 o 
  -3   2  15       20.09       18.00      1.65 o 
  -2   2  15        7.91        7.21      1.13 o 
  -1   2  15        2.71        2.92      1.42 o 
   0   2  15        0.13        2.25      1.25 o 
  -4   3  15       34.65       40.25      2.81 o 
  -3   3  15        2.15        1.07      1.11 o 
  -2   3  15        0.15        0.20      0.73 o 
  -1   3  15        6.63        6.12      1.16 o 
   0   3  15        5.63        6.43      2.10 o 
  -3   4  15        0.78        1.93      1.79 o 
  -2   4  15        0.65        1.34      0.87 o 
  -1   4  15        0.00        0.42      1.04 o 
  -3   0  16      114.56      126.65      3.45 o 
  -2   0  16        6.78        9.45      1.99 o 
  -1   0  16       16.34        7.93      7.04 o 
  -3   1  16        1.18        2.63      1.20 o 
  -2   1  16       24.50       24.53      1.51 o 
  -1   1  16        5.94        3.29      1.35 o 
  -3   2  16       11.51        9.08      1.35 o 
  -2   2  16        7.56        9.52      1.46 o 
  -1   2  16       34.98       49.07      2.15 o 
  -2   3  16        0.37        1.51      1.05 o 
                                                 
